# Supplementary material for: A cis‐acting bidirectional transcription switch controls sexual dimorphism in the liverwort
Source: EMBO J. 2019 Jan 4;38(6):e100240. doi: 10.15252/embj.2018100240 (PMC6418429; doi:10.15252/embj.2018100240)
Supplement: Supplementary file 3 — Table EV1 [file EMBJ-38-e100240-s003.xls]

## Sheet: Sheet1
Table EV1. List of genes enriched in M. polymorpha archegonium whose homologs are enriched in A. thaliana embryo sacs
							Enrichment in A. thaliana embryo sacs
Marpolbase ID	Archegonium (*FKRP)	Thallus (*FKRP)	Fold Enrichment	p_value	q_value	A. thaliana homologs (AGI ID)	Wuest et al. (2010)	Steffen et al. (2007)	Yu et al. (2005)	Enriched gene
Mapoly0018s0016	34.5739	0		0.0301301	0.19404	AT5G47650 AT5G47240 AT4G25434	Yes-any	No	No	AT5G47650
Mapoly0009s0238	760.652	0		0.0490181	0.235418	AT5G06030 AT3G17080 AT5G06020	Yes-Synergids	Yes-DD32	Yes	AT3G17080
Mapoly0030s0123	209.395	0.0435712	4805.81	7.78133e-08	1.34751e-05	AT4G10850 AT1G21460 AT5G40260	Yes-any	Yes-DD82	Yes	AT5G40260
Mapoly0177s0021	104.054	0.44678	232.898	6.63558e-12	6.43008e-09	AT1G01300 AT2G03200 AT5G33340	Yes-Central cell	No	No	AT5G33340
Mapoly0004s0095	25.3678	0.128554	197.332	0.548686	0.822493	AT1G44100 AT1G10010 AT1G58360	Yes-Central cell	No	Yes	AT1G10010
Mapoly0109s0040	144.914	1.79754	80.618	1.18739e-05	0.000791556	AT1G04920 AT5G11110 AT5G20280	No	Yes-DD87	No	AT5G11110
Mapoly0005s0101	25.6881	0.426196	60.273	0.859863	0.976976	AT5G33340 AT1G01300 AT2G03200	Yes-Central cell	No	Yes	AT5G33340
Mapoly0031s0141	35.7418	0.907876	39.3686	0.8452	0.973953	AT2G41380 AT5G10830 AT4G22530	Yes-Central cell	No	No	AT4G22530
Mapoly0135s0043	28.7202	0.750155	38.2857	4.48026e-06	0.00036096	AT2G21100 AT5G49040 AT4G38700	Yes-Central cell	No	Yes	AT4G38700
Mapoly0001s0061	28.5097	1.34483	21.1995	0.0444619	0.230069	AT5G58850 AT5G11050 AT3G27785	Yes-Egg	No	No	AT5G58850 AT5G11050
Mapoly0097s0079	49.6176	5.5896	8.87677	0.0688206	0.259732	AT1G69240 AT3G29770 AT1G26360	Yes-any	No	No	AT1G69240
Mapoly0086s0022	60.5446	8.5473	7.08348	0.0907622	0.301394	AT1G33400	Yes-Egg	No	No	AT1G33400
Mapoly0029s0099	30.5002	6.72717	4.53388	0.199755	0.478356	AT1G19100 AT4G36280 AT4G36290	Yes-Synergids	No	No	AT1G19100
Mapoly0117s0017	95.3019	23.5136	4.05305	0.0291779	0.190548	AT4G38700 AT5G42500 AT1G65870	Yes-Central cell	No	Yes	AT4G38700
Mapoly0030s0125	27.8954	8.22201	3.39277	0.0467503	0.233752	AT1G63490	Yes-any	No	No	AT1G63490
Mapoly0025s0054	29.3769	8.72872	3.36555	0.570692	0.836875	AT1G60220 AT4G33620 AT1G10570	Yes-Egg	No	No	AT1G10570
Mapoly0031s0093	77.1105	29.092	2.65057	0.223619	0.511314	AT4G26270 AT5G56630 AT4G32840	Yes-Egg	No	No	AT4G32840
Mapoly0057s0028	32.3432	12.69	2.54872	0.155387	0.414347	AT1G48140 AT1G48140	Yes-any	No	No	AT1G48140
Mapoly0014s0020	59.2242	25.0844	2.361	0.157911	0.418397	AT4G26620 AT5G55900 AT3G27570	Yes-Egg	No	No	AT5G55900
Mapoly0042s0037	30.9192	13.2025	2.34192	0.251939	0.54883	AT1G60170 AT1G60170 AT1G70400 AT1G60170 AT1G70400	Yes-Egg	No	No	AT1G70400
Mapoly0051s0057	26.6107	11.6105	2.29195	0.214377	0.497965	AT2G34830 AT1G30650 AT4G01250	Yes-any	No	No	AT2G34830
Mapoly0149s0031	50.6567	22.4419	2.25724	0.207683	0.488289	AT4G15850 AT5G60990 AT3G09720	Yes-Egg	No	No	AT3G09720
Mapoly0036s0144	26.0577	12.9795	2.0076	0.329086	0.640074	AT5G56510 AT1G78160 AT1G22240	Yes-Egg	No	No	AT5G56510
*FKRP, Isoform-level relative abundance in Fragments Per Kilobase of exon model per Million mapped fragments. References: Steffen JG et al. (2007) Identification of genes expressed in the Arabidopsis female gametophyte. Plant J. 51: 281-292 Wuest SE et al. (2010) Arabidopsis female gametophyte gene expression map reveals similarities between plant and animal gametes. Curr Biol 20: 506-512 Yu et a…
