# Supplementary material for: A cis‐acting bidirectional transcription switch controls sexual dimorphism in the liverwort
Source: EMBO J. 2019 Jan 4;38(6):e100240. doi: 10.15252/embj.2018100240 (PMC6418429; doi:10.15252/embj.2018100240)
Supplement: Supplementary file 4 — Table EV2 [file EMBJ-38-e100240-s004.xls]

## Sheet: Sheet2
Table EV2. List of primers used in this study
Primer name	Sequence (from 5' to 3')	Reference	Notes
For genomic PCR in Fig 2C
MpEF1a-qPCR-Fw	AAGCCGTCGAAAAGAAGGAG
MpEF1a-qPCR-Rv	TTCAGGATCGTCCGTTATCC
MpFGMYB-RT-Fw	TCTCAGTTAGCTGTCATGCC
MpFGMYB-RT-Rv	CCAAGTGCGTATCCCAACCC
For real-time RT-PCR in Fig 2D
MpFGMYB-qPCR-F11	CGGGCTGAGTTTCACCTTCT
MpFGMYB-qPCR-R11	AAGCCCTGGAATCGACAAGG
For sex determination in Fig 3B and Appendix FigS1C
rbm27-Fw	CCAAGTGCGGGCAGAATCAAGT	(1)
rbm27-Rv	TTCATCGCCCGCTATCACCTTC	(1)
rhf73-Fw	TGACGACGAAGATGTGGATGAC	(1)
rhf73-Rv	GAAACTTGGCCGTGTGACTGA	(1)
rhm13-Fw	ACGTTGACGCATAAGGACATAA	(1)
rhm13-Rv	ATACCGGAAGGCATTTCATC	(1)
rgm6-Fw	TATCTCCGGGACATCTTTCTCTCT	(1)
rgm6-Rv	TCTCTATGAGGGGATTTTATTATT	(1)
rgm29-Fw	CGCTGTCCAATCTTTCAAATAA	(1)
rgm29-Rv	ACAGCGGAGAACTGACTGACCC	(1)
Mapoly0017s0020-Fw	TCGCTCTTGGAACTGCAAAG
Mapoly0017s0020-Rv	TCCAGACCTCTCCCTGTTAC
Mapoly0018s0001-Fw	GTTTTGTGCGGCAACTCAAC
Mapoly0018s0001-Rv	CACAAGCTGAGCCAGAAAGC
Mapoly0018s0018-Fw	CACCTGGACAAGATGAATTC
Mapoly0018s0018-Rv	TGGTTCCTCCCTATCGTTGG
For RT-PCR in Fig 4D, FigEV3 and Fig EV5
MpPRM-Fw	ATCCAGCGGCGTGAGCCAGA	(2)
MpRPM-Rv	CGAAGAATGCGGAAGACTGA	(2)
MpLC7-Fw	ATGTTGACCTTGACAGAAGCCGAAG	(2)
MpLC7-Rv	CTAGAATTCCTCGTCATCTTCTTTC	(2)
MpPACRG-Fw	GTTGAAGACCTTCTGCAGGTC	(2)
MpPACRG-Rv	GCTGTATCCATGCAGCAAGT	(2)
CUFFY.287-Fw	TCGCAGGCACTGTGAGATAG	(2)	Corresponding to MapolyY_B0041
CUFFY.287-Rv	CTGGATGTGGGATGTTACCC	(2)	Corresponding to MapolyY_B0041
Mapoly0009s0238-RT-Fw	GAGTGACACTGGGAGTGACG
Mapoly0009s0238-RT-Rv	CCAGTCGTGTCGTTTCTCCC
Mapoly0175s0020-RT-Fw	GGGATCCATGTTGGAGGAGC
Mapoly0175s0020-RT-Rv	TCCACGCCCCAAAAGCTGG
Mapoly0011s0043-RT-Fw	CCAGGATTTGCGCCTAGGCG
Mapoly0011s0043-RT-Rv	GGATGGTCACCGAGATTCGC
Mapoly0040s0034-RT-Fw	CAGAAGCGTTTCCTGACTTCGG
Mapoly0040s0034-RT-Rv	CACACTATCACTAGCACTCCCG
Mapoly0088s0005-RT-Fw	CGACTCTGCGGAGTGCTGAC
Mapoly0088s0005-RT-Rv	ATCTCGAGGACGCATGCGGC
Mapoly0088s0051-RT-Fw	GGGTGACCAAGTCGATACCTCC
Mapoly0088s0051-RT-Rv	TTCACCGGGAACTTCCTCCG
Mapoly0032s0078-RT-Fw2	CCATATCGGTCCAGCTGCGG
Mapoly0032s0078-RT-Rv2	TTCATCGCCTTTGCGGCCG
Mapoly0018s0018-Fw	CACCTGGACAAGATGAATTC
Mapoly0018s0018-Rv	TGGTTCCTCCCTATCGTTGG
Mapoly0018s0001-Fw	GTTTTGTGCGGCAACTCAAC
Mapoly0018s0001-Rv	CACAAGCTGAGCCAGAAAGC
Mapoly0017s0009-RT-Fw	CATTCGCATGCCCATCATGCC
Mapoly0017s0009-RT-Rv	aaacGGGGTCATCGTCCTGATC
Mapoly0017s0020-RT-Fw	aaacTACCTGTTCTTCGGCAAA
Mapoly0017s0020-Rv	TCCAGACCTCTCCCTGTTAC
Mapoly0017s0004-RT-Fw	GTTGAACTTGCTCACGGTGG
Mapoly0017s0004-RT-Rv	aaacATCGCGAAACACCTGAGC
Mapoly0018s0004-RT-Fw	ctcgATCAAGCGTGGTTTCTCG
Mapoly0018s0004-RT-Rv	GGATACAGGACTCCGAGAGG
Mapoly0017s0003-RT-Fw	GCGCAACCTCTTTGTATTTC
Mapoly0017s0003-RT-Rv	GTAGATGCTAAGCCACCAAC
Mapoly0018s0014-RT-Fw	GGCTTCCGATCCCTATCCTGC
Mapoly0018s0014-RT-Rv	TCGCTCGTTGCTTCACTAGTGG
For real-time RT-PCR in Fig 6 and Fig EV4
SUF-qPCR-F1	ACAGGCAGTCAGTCAGACAAGG
SUF-qPCR-R1	GAGAGTAGGGCGATCCCAAG
For strand-specific RT-PCR in Fig 6 and FigEV4
ada-MpFGMYB-Rv	CTGATCTAGAGGTACCGGATCCGATATGGCGGCACGCTCTGG
ada-SUF-Rv	CTGATCTAGAGGTACCGGATCCTGCCCATGAGAAAGTGCTCG
RT-PCR-adaptor	CTGATCTAGAGGTACCGGATCC
FGMYB-RT-Fw2	TGCCCATGAGAAAGTGCTCG
SUF-RT-Fw2	GATATGGCGGCACGCTCTGG
For RT-PCR in Fig 5B
MpFGMYBSeq7F	GTTTCTTCGATCGCCGTAGC
MpFGMYB qPCR R	TGCTACGGGCTGAGTTTCAC
SUFSeqF5	TTCCCATCCAGGCTTCCTCC
SUFSeqR5	CCTCGCTTTCATGCTCTGG
Mplg01fw	TCACTCTGGGTGTGAAGCAG
Mplg01rv	GCCTCGAGTAAAGCTTCGTG
For 5' and 3' RACE PCR
Oligo dT-Adaptor	CTGATCTAGAGGTACCGGATCCTTTTTTTTTTTTTTTT
3RACE-adaptor	CTGATCTAGAGGTACCGGATCC
Oligo dT-Anchor	GACCACGCGTATCGATGTCGACTTTTTTTTTTTTTTTT
PCR Anchor	GACCACGCGTATCGATGTCGAC
MpMYB119-seq13	TTCACGAAAACATCACAGGC
SUF SP1	AACGAACGAACTGTGTGACTCG
SUF SP2	CTTCCTGGGCAAAGCGGTAG
SUF SP3	GTCTCGCGCATCCTCTCTCTAC
SUF SP4	GGCTTGTAGGACCAAATTCC
SUF SP5	GTGGCAAACTGCACTCCTTC
SUF SP6	CGAGACCATTCCCTACCTTGATGC
MpFGMYB SP1	AGACTCACGGTTCATGAAGC
MpFGMYB SP2	CGGGCTCACATGCAACACTTG
MpFGMYB SP3	AAGGAGGCGGGACGAATGAAG
For CRISPR/Cas9-mediated genome editing
MpFGMYBge01Fw	CTCGAGGAGGAGGCGTTGGTAT
MpFGMYBge01Rv	AAACATACCAACGCCTCCTCCT
MpFGMYBge02Fw	CTCGCGGCATTGTTTACCAATC
MpFGMYBge02Rv	AAACGATTGGTAAACAATGCCG
SUFgRNA1F	CTCGACCCATTACGTGTCAGGCCG
SUFgRNA1R	AAACCGGCCTGACACGTAATGGGT
SUFgRNA2F	CTCGATTCACATGCTTGTCACTCG
SUFgRNA2R	AAACCGAGTGACAAGCATGTGAAT
SUFgRNA3F	CTCGAGAGCATCGCGCGCCTTTCG
SUFgRNA3R	AAACCGAAAGGCGCGCGATGCTCT
SUFgRNA4F	CTCGCAACTGTATATCGGGCGGGA
SUFgRNA4R	AAACTCCCGCCCGATATACAGTTG
MpFGMYBgRNA1F	CTCGGCGTGGGCAAATGAGACAGA
MpFGMYBgRNA1R	AAACTCTGTCTCATTTGCCCACGC
MpFGMYBgRNA2F	CTCGCAGCTACAGCGGCTTCTCTA
MpFGMYBgRNA2R	AAACTAGAGAAGCCGCTGTAGCTG
MpFGMYBgRNA4F	CTCGAACGCGATTAAGAATCAC
MpFGMYBgRNA4R	AAACGTGATTCTTAATCGCGTT
For mutant isolation
ge01-Fw	ATCTTCGTCCGGATATCAAG
ge01-Rv	TCCTGCTGTGGAATCACATG
ge02-Fw	CAGATTCTGATCGTAGCCTC
ge02-Rv	TCAGTTACATGTTTACTCGC
For expression analysis
H-MpFGMYBpro-Fw	TCGACTCTAGAGGATCCCCatgagaacttccgagctcgt
PmeI-MpFGMYBpro-Rv	ACACCGTTTAAACGACAGCTAACTGAGAGCTG
PmeI-MpFGMYBter-Fw	CTGTCGTTTAAACGGTGTCGGTGGCAGCTGG
MpFGMYB3’-Rv	GAATTCGAGCTCGGTACCCatgcgaaatagggatatgg
FGMYBp-Cit-Fw	tctcagttagctgtcatggtgagcaagggcgag
FGMYBt-NLS-Rv	GCTGCCACCGACACCctatcctccaacctttctcttc
PmeI-lacz-Fw	TGTCAAACACTGATAGTTTgcgcaacgcaattaatgtg
AscI-lacz-Rv	gaattcagaaataggcgcgCTAAATCGGAACCCTAAAGG
For complementation
attB1-MpFGMYBpro-Fw	ggggacaagtttgtacaaaaaagcaggcttcATGAGAACTTCCGAGCTCG
attB2-MpFGMYBpro-Rv	ggggaccactttgtacaagaaagctgggtcGGAGTCCATCTCAGCGACTAG
MpFGMYB-N1-Fw	GCTGAGATGGACTCCGAGTGGGGC
MpFGMYB-N1-Rv	GTTGTGCGCTGATACCAACGCC
MpFGMYB-C1-Fw	GTTGGTATCAGCGCACAACAAG
MpFGMYB-C1-Rv	CAAGaaagctgggtcTTTGACGACAGACGTCTTTG
MpFGMYB-N2-Rv	TACCAATCCTTCCTTTCAAATAG
MpFGMYB-C2-Fw	TTTGAAAGGAAGGATTGGTAAAC
MpFGMYBpro-Rv	GGAGTCCATCTCAGCGACTAG
attB2-Fw	gacccagctttCTTGTAC
gMpFGMYB-Fw	TCTCAGTTAGCTGTCATGCC
gMpFGMYB-Rv	TCCAGCTGCCACCGACACCTCATTTGACGACAGACGTC
Cit-Rv	GCCACCGACACCTCActtgtacagctcgtccatgc
For expression analysis of AtMYB64
H-AtMYB64pro-Fw	TCGACTCTAGAGGATCCCCagccgtgtgtattacaatgag
AtMYB64pro-Rv	ggaagaaaaaggagaaaaag
M-AtMYB64ter-Fw	tctcctttttcttcccgggTAGctaccgtatgatgtatg
E-AtMYB64ter-Rv	TCGAGCTCGGTACCCtataacaattgtcgcatatag
M64-Sma-linker-Fw	ctcctttttcttcccgggggctccggtgggagc
M64-Nru-Cit-Rv	atacggtagCTAcccTCGCGActtgtacagctcgtccatgc
M64-AtMYB64-Fw	tttctcctttttcttATGGAAGAACAGAAAATTCAAG
Linker-AtMYB64-Rv	tgctcccaccggagcctccGAACAATGGGAACCAAATG
For ectopic expression of MpFGMYB in male
MpFGMYB3’-S-Rv	GAATTCGAGCTCGGTACCCTTGTTCTCTATCGTCGCGC
For SUF over expression
CUFF.93_OX_F1	CACCTCACTCGTGGCGTATTCTC
CUFF.93_OX_R2	ACGTTCTTCCAAAGGAGGTCC
References
(1) Higo A, Niwa M, Yamato KT, Yamada L, Sawada H, Sakamoto T, Kurata T, Shirakawa M, Endo M, Shigenobu S, Yamaguchi K, Ishizaki K, Nishihama R, Kohchi T, Araki T (2016) Transcriptional framework of male gametogenesis in the liverwort Marchantia polymorpha L. Plant Cell Physiol 57: 325-338
(2) Fujisawa M, Hayashi K, Nishio T, Bando T, Okada S, Yamato KT, Fukuzawa H, Ohyama K (2001) Isolation of X and Y chromosome-specific DNA markers from a liverwort, Marchantia polymorpha, by representational difference analysis. Genetics 159: 981-985
