# Supplementary material for: A cis‐acting bidirectional transcription switch controls sexual dimorphism in the liverwort
Source: EMBO J. 2019 Jan 4;38(6):e100240. doi: 10.15252/embj.2018100240 (PMC6418429; doi:10.15252/embj.2018100240)
Supplement: Supplementary file 5 — Source Data for Expanded View and Appendix [file EMBJ-38-e100240-s010.zip]

Archive with 10 entries (10 files):
- EMBOJ-2018-100240R_SourceDataForFigureEV4B.pdf
- EMBOJ-2018-100240R_SourceDataForFigureS1C.pdf
- EMBOJ-2018-100240R_SourceDataForFigureEV5.pdf
- EMBOJ-2018-100240R_SourceDataForFigureEV3A.pdf
- EMBOJ-2018-100240R_SourceDataForFigureEV4A.xls
- __MACOSX/._EMBOJ-2018-100240R_SourceDataForFigureS1C.pdf
- __MACOSX (1)/._EMBOJ-2018-100240R_SourceDataForFigureEV3A.pdf
- __MACOSX (1)/._EMBOJ-2018-100240R_SourceDataForFigureEV4A.xls
- __MACOSX (1)/._EMBOJ-2018-100240R_SourceDataForFigureEV4B.pdf
- __MACOSX (1)/._EMBOJ-2018-100240R_SourceDataForFigureEV5.pdf
