# Supplementary material for: A cis‐acting bidirectional transcription switch controls sexual dimorphism in the liverwort
Source: EMBO J. 2019 Jan 4;38(6):e100240. doi: 10.15252/embj.2018100240 (PMC6418429; doi:10.15252/embj.2018100240)
Supplement: Supplementary file 5 — Source Data for Expanded View and Appendix [file EMBJ-38-e100240-s010.zip › EMBOJ-2018-100240R_SourceDataForFigureEV4A.xls]

## Sheet: Sheet1
Target	Sample	Cq	dCq		ddCq	exp ratio
MpEF1a	Thallus WT [Y]_1	18.8558
MpEF1a	Thallus WT [Y]_2	19.1175
MpEF1a	Thallus WT [Y]_3	18.6553
MpEF1a	Thallus WT [Y]_4	19.2131
MpEF1a	Thallus WT [Y]_5	19.0171
MpEF1a	Thallus WT [Y]_6	19.4233
MpEF1a	Thallus WT [X]_1	19.2623
MpEF1a	Thallus WT [X]_2	21.4845
MpEF1a	Thallus WT [X]_3	19.279
MpEF1a	Thallus WT [X]_4	19.5634
MpEF1a	Thallus WT [X]_5	20.3228
MpEF1a	Thallus WT [X]_6	19.6608
MpEF1a	Anth_1	18.0678
MpEF1a	Anth_2	18.0047
MpEF1a	Anth_3	16.8963
MpEF1a	Arche_1	18.448
MpEF1a	Arche_2	18.0829
MpEF1a	Arche_3	18.7974
MpEF1a	Sporophyte_1	20.4068
MpEF1a	Sporophyte_2	19.1761
MpEF1a	Sporophyte_3	18.3266
MpEF1a	Sporophyte_4	18.075
MpEF1a	Sporophyte_5	19.9887
MpEF1a	Sporophyte_6	19.4731							average	sd			p value of Tukey-Kramer test
SUF	Thallus WT [Y]_1	31.1524	12.2966	12.4046	-0.108067	1.07778		Thallus [Y]	1.01256	0.174832			Thallus WT [X]	Anth	Arche	Sporophyte
SUF	Thallus WT [Y]_2	31.6252	12.5078		0.103138	0.931006		Thallus [X]	0.0708801	0.0240674		Thallus WT [Y]	<0.001	0.0268	0.0576	0.9998
SUF	Thallus WT [Y]_3	30.8807	12.2254		-0.179254	1.1323		Antheridiophore	9.68332	2.518		Thallus WT [X]		<0.001	0.8292	<0.001
SUF	Thallus WT [Y]_4	31.9536	12.7405		0.335877	0.792303		Archegoniophore	0.184801	0.158921		Anth			<0.001	0.0357
SUF	Thallus WT [Y]_5	31.0871	12.07		-0.33462	1.26105		Sporophyte	2.41408	2.30558		Arche				0.0434
SUF	Thallus WT [Y]_6	32.0109	12.5876		0.182926	0.880915
SUF	Thallus WT [X]_1	36.5872	17.3249		4.92025	0.033026
SUF	Thallus WT [X]_2	38.024	16.5395		4.13487	0.0569221
SUF	Thallus WT [X]_3	35.6261	16.3471		3.94251	0.065041
SUF	Thallus WT [X]_4	35.5881	16.0246		3.62	0.0813337
SUF	Thallus WT [X]_5	36.168	15.8452		3.44058	0.0921049
SUF	Thallus WT [X]_6	35.4335	15.7727		3.36806	0.0968529
SUF	Anth_1	26.8182	8.75041		-3.65422	12.5901
SUF	Anth_2	27.3783	9.37368		-3.03095	8.17346
SUF	Anth_3	26.2502	9.35389		-3.05074	8.28637
SUF	Arche_1	35.2526	16.8046		4.39994	0.047368
SUF	Arche_2	31.9662	13.8833		1.47864	0.358826
SUF	Arche_3	33.9564	15.1589		2.75431	0.148208
SUF	Sporophyte_1	30.1879	9.78105		-2.62358	6.16278
SUF	Sporophyte_2	29.7306	10.5545		-1.85014	3.60536
SUF	Sporophyte_3	33.608	15.2815		2.87686	0.136138
SUF	Sporophyte_4	33.4762	15.4012		2.99654	0.1253
SUF	Sporophyte_5	30.9186	10.9299		-1.47475	2.77936
SUF	Sporophyte_6	31.1332	11.66		-0.744596	1.6755
