# Supplementary material for: A cis‐acting bidirectional transcription switch controls sexual dimorphism in the liverwort
Source: EMBO J. 2019 Jan 4;38(6):e100240. doi: 10.15252/embj.2018100240 (PMC6418429; doi:10.15252/embj.2018100240)
Supplement: Supplementary file 7 — Source Data for Figure 2 [file EMBJ-38-e100240-s005.zip]

Archive with 3 entries (3 files):
- embj2018100240-sup-0007-SDataFig2D.xls
- embj2018100240-sup-0005-SDataFig2A.xls
- embj2018100240-sup-0006-SDataFig2C.pdf
