# Supplementary material for: A cis‐acting bidirectional transcription switch controls sexual dimorphism in the liverwort
Source: EMBO J. 2019 Jan 4;38(6):e100240. doi: 10.15252/embj.2018100240 (PMC6418429; doi:10.15252/embj.2018100240)
Supplement: Supplementary file 7 — Source Data for Figure 2 [file EMBJ-38-e100240-s005.zip › embj2018100240-sup-0007-SDataFig2D.xls]

## Sheet: Sheet1
Target	Sample	Cq	dCq		ddCq	exp ratio
MpEF1a	Thallus WT [Y]_1	18.8558
MpEF1a	Thallus WT [Y]_2	19.1175
MpEF1a	Thallus WT [Y]_3	18.6553
MpEF1a	Thallus WT [Y]_4	19.2131
MpEF1a	Thallus WT [Y]_5	19.0171
MpEF1a	Thallus WT [Y]_6	19.4233
MpEF1a	Thallus WT [X]_1	19.2623
MpEF1a	Thallus WT [X]_2	21.4845
MpEF1a	Thallus WT [X]_3	19.279
MpEF1a	Thallus WT [X]_4	19.5634
MpEF1a	Thallus WT [X]_5	20.3228
MpEF1a	Thallus WT [X]_6	19.6608
MpEF1a	Anth_1	18.0678
MpEF1a	Anth_2	18.0047
MpEF1a	Anth_3	16.8963
MpEF1a	Arche_1	18.448
MpEF1a	Arche_2	18.0829
MpEF1a	Arche_3	18.7974
MpEF1a	Sporophyte_1	20.4068
MpEF1a	Sporophyte_2	19.1761
MpEF1a	Sporophyte_3	18.3266
MpEF1a	Sporophyte_4	18.075
MpEF1a	Sporophyte_5	19.9887
MpEF1a	Sporophyte_6	19.4731							average	sd			p value of Tukey-Kramer test
MpFGMYB	Thallus WT [Y]_1	30.4611	11.6053	11.4027	0.202606	0.86898		Thallus [Y]	1.00766	0.139989			Thallus WT [X]	Anth	Arche	Sporophyte
MpFGMYB	Thallus WT [Y]_2	30.5859	11.4684		0.065678	0.955496		Thallus [X]	2.11338	1.6634		Thallus WT [Y]	0.288704	0.954732	< 1e-04	< 1e-04
MpFGMYB	Thallus WT [Y]_3	30.2169	11.5616		0.158836	0.895747		Antheridiophore	1.29268	0.324774		Thallus WT [X]		0.867437	0.000175	0.000102
MpFGMYB	Thallus WT [Y]_4	30.6195	11.4064		0.00368069	0.997452		Archegoniophore	12.156	1.97885		Anth			0.000134	0.000114
MpFGMYB	Thallus WT [Y]_5	30.3099	11.2928		-0.109921	1.07917		Sporophyte	10.9859	5.82584		Arche				0.941161
MpFGMYB	Thallus WT [Y]_6	30.5052	11.0819		-0.32088	1.24909
MpFGMYB	Thallus WT [X]_1	30.3765	11.1142		-0.288579	1.22144
MpFGMYB	Thallus WT [X]_2	30.456	8.97143		-2.4313	5.39379
MpFGMYB	Thallus WT [X]_3	30.4278	11.1488		-0.253905	1.19243
MpFGMYB	Thallus WT [X]_4	30.596	11.0325		-0.370192	1.29253
MpFGMYB	Thallus WT [X]_5	30.5158	10.193		-1.20971	2.31292
MpFGMYB	Thallus WT [X]_6	30.722	11.0611		-0.341588	1.26715
MpFGMYB	Anth_1	28.7331	10.6653		-0.737438	1.66721
MpFGMYB	Anth_2	29.2846	11.2799		-0.122816	1.08886
MpFGMYB	Anth_3	28.133	11.2367		-0.166047	1.12198
MpFGMYB	Arche_1	26.0099	7.56183		-3.8409	14.3294
MpFGMYB	Arche_2	25.9397	7.85676		-3.54597	11.68
MpFGMYB	Arche_3	26.8136	8.01613		-3.3866	10.4585
MpFGMYB	Sporophyte_1	28.5253	8.11849		-3.28425	9.74219
MpFGMYB	Sporophyte_2	27.8948	8.71861		-2.68412	6.42689
MpFGMYB	Sporophyte_3	25.5023	7.17575		-4.22698	18.7262
MpFGMYB	Sporophyte_4	25.5596	7.48455		-3.91818	15.1179
MpFGMYB	Sporophyte_5	27.6856	7.69692		-3.70581	13.0485
MpFGMYB	Sporophyte_6	29.363	9.88986		-1.51288	2.85378
