# Supplementary material for: A cis‐acting bidirectional transcription switch controls sexual dimorphism in the liverwort
Source: EMBO J. 2019 Jan 4;38(6):e100240. doi: 10.15252/embj.2018100240 (PMC6418429; doi:10.15252/embj.2018100240)
Supplement: Supplementary file 7 — Source Data for Figure 2 [file EMBJ-38-e100240-s005.zip › embj2018100240-sup-0005-SDataFig2A.xls]

## Sheet: sequences
Sequence name	sequence ID	organisms	full length peptide sequences	seuquences used in phylogenetic analysis in Fig 2A
AtMYB119	AT5G58850	Arabidopsis thaliana	MEDRRLVHGAAPPLTAVERFLYGQKNDALCSKKQESSRDQPIVKTKISIETRSDNKENTTFGPTREKHLVLNGGNRNPTGEVVARSAARDYQNSTKKRSSKNLIKGQWTAEEDRKLIRLVRQHGERKWAMISEKLEGRAGKQCRERWHNHLRPDIKKDGWSEEEERVLVESHMRIGNKWAEIAKLIPGRTENSIKNHWNATKRRQNSKRKHKRESNADNNDRDASPSAKRPCILQDYIKSIERNNINKDNDEKKNENTISVISTPNLDQIYSDGDSASSILGGPYDEELDYFQNIFANHPISLENLGLSQTSDEVTQSSSSGFMIKNPNPNLHDSVGIHHQEATITAPANTPHLASDIYLSYLLNGTTSSYSDTHFPSSSSSTSSTTVEHGGHNEFLEP…	NLIKGQWTAEEDRKLIRLVRQHGERKWAMISEKLEGRAGKQCRERWHNHLRPDIKKDGWSEEEERVLVESHMRIGNKWAEIAKLIPGRTENSIKNHWNATKRRQNSKRKHKR
AtMYB64	AT5G11050	Arabidopsis thaliana	MEEQKIQEKSLAHGAAPPLTAVERFLNGQKNEALCFKKQERSIDRPIVKTTRAIEIRNENKENMMFGPRKEKNLAVIGEIVVKGAAKDYTCKDITKKQPYKNIIKGQWTADEDRKLIKLVMQHGERKWAVISEKLEGRAGKQCRERWHNHLRPDIKKDSWSEEEERLLVEAHTRIGNKWAEIAKLIQGRTENSIKNHWNATKRRQNSKRKHKRSKNADSNSDIDDLSPSAKRPRILEDYIKNIENNDKNNGENIMTTSGNNVLSTSNYDQFNSEDSTSSLLDDPYDEELVFLKNIFENHSLENINLSQGTEITQSSSSGFMIENPKPKPNLYNNTFGTHLGAMVTEPANSSHLASDIYLSDLLNGTASSSSSLTFLSSNNNEHAGENELLLPQANSTSE…	NIIKGQWTADEDRKLIKLVMQHGERKWAVISEKLEGRAGKQCRERWHNHLRPDIKKDSWSEEEERLLVEAHTRIGNKWAEIAKLIQGRTENSIKNHWNATKRRQNSKRKHKR
AtMYB118	AT3G27785	Arabidopsis thaliana	MEFESVFKMHYPYLAAVIYDDSSTLKDFHPSLTDDFSCVHNVHHKPSMPHTYEIPSKETIRGITPSPCTEAFEACFHGTSNDHVFFGMAYTTPPTIEPNVSHVSHDNTMWENDQNQGFIFGTESTLNQAMADSNQFNMPKPLLSANEDTIMNRRQNNQVMIKTEQIKKKNKRFQMRRICKPTKKASIIKGQWTPEEDKLLVQLVDLHGTKKWSQIAKMLQGRVGKQCRERWHNHLRPDIKKDGWTEEEDIILIKAHKEIGNRWAEIARKLPGRTENTIKNHWNATKRRQHSRRTKGKDEISLSLGSNTLQNYIRSVTYNDDPFMTANANANIGPRNMRGKGKNVMVAVSEYDEGECKYIVDGVNNLGLEDGRIKMPSLAAMSASGSASTSGSASGSGSG…	SIIKGQWTPEEDKLLVQLVDLHGTKKWSQIAKMLQGRVGKQCRERWHNHLRPDIKKDGWTEEEDIILIKAHKEIGNRWAEIARKLPGRTENTIKNHWNATKRRQHSRRTKGK
AtMYB98	AT4G18770	Arabidopsis thaliana	MENFVDENGFASLNQNIFTRDQEHMKEEDFPFEVVDQSKPTSFLQDFHHLDHDHQFDHHHHHGSSSSHPLLSVQTTSSCINNAPFEHCSYQENMVDFYETKPNLMNHHHFQAVENSYFTRNHHHHQEINLVDEHDDPMDLEQNNMMMMRMIPFDYPPTETFKPMNFVMPDEISCVSADNDCYRATSFNKTKPFLTRKLSSSSSSSSWKETKKSTLVKGQWTAEEDRVLIQLVEKYGLRKWSHIAQVLPGRIGKQCRERWHNHLRPDIKKETWSEEEDRVLIEFHKEIGNKWAEIAKRLPGRTENSIKNHWNATKRRQFSKRKCRSKYPRPSLLQDYIKSLNMGALMASSVPARGRRRESNNKKKDVVVAVEEKKKEEEVYGQDRIVPECVFTDDFGFNE…	TLVKGQWTAEEDRVLIQLVEKYGLRKWSHIAQVLPGRIGKQCRERWHNHLRPDIKKETWSEEEDRVLIEFHKEIGNKWAEIAKRLPGRTENSIKNHWNATKRRQFSKRKCRS
AtMYB115	AT5G40360	Arabidopsis thaliana	MYHQNLISSTPNQNSNPHDWDIQNPLFSIHPSAEIPSKYPFMGITSCPNTNVFEEFQYKITNDQNFPTTYNTPFPVISEGISYNMHDVQENTMCGYTAHNQGLIIGCHEPVLVHAVVESQQFNVPQSEDINLVSQSERVTEDKVMFKTDHKKKDIIGKGQWTPTEDELLVRMVKSKGTKNWTSIAKMFQGRVGKQCRERWHNHLRPNIKKNDWSEEEDQILIEVHKIVGNKWTEIAKRLPGRSENIVKNHWNATKRRLHSVRTKRSDAFSPRNNALENYIRSITINNNALMNREVDSITANSEIDSTRCENIVDEVMNLNLHATTSVYVPEQAVLTWGYDFTKCYEPMDDTWMLMNGWN	IIGKGQWTPTEDELLVRMVKSKGTKNWTSIAKMFQGRVGKQCRERWHNHLRPNIKKNDWSEEEDQILIEVHKIVGNKWTEIAKRLPGRSENIVKNHWNATKRRLHSVRTKRS
AtMYB100	AT2G25230	Arabidopsis thaliana	MKKNYQKKNIKVVSTSKYLKKSDIDKVNWTESEDIKLKEIMALGPKNKWTKVAKKFEGRTGKQCRERWYNHARPNIKKTAWSEEEDQILIEAHKVLGTKWVEIAQQLPGRSDNNIKNHWNTTKRRVQNKRGGTVNPVGNNILENYIRCITINNEDFLKTDGSYGEPTNIESDDDSKDMLYGEMNLSLETITTQTTKPLTNASTTSPYVQMPEDNYTMEDCESLEDILELLRWWE	DIDKVNWTESEDIKLKEIMALGPKNKWTKVAKKFEGRTGKQCRERWYNHARPNIKKTAWSEEEDQILIEAHKVLGTKWVEIAQQLPGRSDNNIKNHWNTTKRRVQNKRGGTV
AtMYBAtMYB22	AT5G40430	Arabidopsis thaliana	MGEPQLFDVPVLEGIKNTTNEIMNQLEDDKMKKTYENKKEASTSKYLKKSDITKKRWTESEDIKLKEMVALEPKKWTKVAKHFEGRTPKQCRERWHNHARPNVKKTTWSEEEDQILIEVHKVIGAKWIQISEQLPGRSYNNVKNHWNTTKRRVQNKSGRTVNRVGNNILENYIRSITINNDDESDGEPTNIENYHDDSEDMLYGEMNLSPEAITQTTKPLTDASTISPYIPMPKENYTLEVCESLEDYLELLRWWD	DITKKRWTESEDIKLKEMVALEPKK-WTKVAKHFEGRTPKQCRERWHNHARPNVKKTTWSEEEDQILIEVHKVIGAKWIQISEQLPGRSYNNVKNHWNTTKRRVQNKSGRTV
AtMYB124_FLP	AT1G14350	Arabidopsis thaliana	MEDTKKKKKKNINNNQDSKKKERHIVTWSQEEDVILREQITLHGTENWAIIASKFKDKSTRQCRRRWYTYLNSDFKRGGWSPEEDMLLCEAQRVFGNRWTEIAKVVSGRTDNAVKNRFTTLCKKRAKHEAMTKDSNSNTKRMLFLDGISTPRKSENETPIAKKLKRSHILDLTEISNYGRAEACVNQQIRSPFSVLARNATGIDSLEEQNQTSNVNESDGEGMFLKKDDPKVTALMQQAELLSSLAQKVNADNTEQSMENAWKVLQDFLNKGKENDLFRYGIPDIDFKIEEFKDLIEDLRSGYEDNQLSWRQPDLHDSPASSEYSSGSTIMVDQSGDKTQPFSADTQTEHKQVGEELLVPKNPDENMPISGEEKFSSPIQVTPLFRSLADGIPSPQFSE…	ERHIVTWSQEEDVILREQITLHGTENWAIIASKFKDKSTRQCRRRWYTYLNSDFKRGGWSPEEDMLLCEAQRVFGNRWTEIAKVVSGRTDNAVKNRFTTLCKKRAKHEAMTK
AtMYB88	AT2G02820	Arabidopsis thaliana	MEETTKQNNMKKKKKILLHSDDSKKKERHIVTWSPEEDDILRKQISLQGTENWAIIASKFNDKSTRQCRRRWYTYLNSDFKRGGWSPEEDTLLCEAQRLFGNRWTEIAKVVSGRTDNAVKNRFTTLCKKRAKHEAMAKENRIACCVNSDNKRLLFPDGISTPLKAESESPLTKKMRRSHIPNLTEIKSYGDRSHIKVESTMNQQRRHPFSVVAHNATSSDGTEEQKQIGNVKESDGEDKSNQEVFLKKDDSKVTALMQQAELLSSLAQKVNADNTDQSMENAWKVLQDFLNKSKENDLFRYGIPDIDFQLDEFKDLVEDLRSSNEDSQSSWRQPDLHDSPASSEYSSGSGSGSTIMTHPSGDKTQQLMSDTQTTSHQQNGGELLQDNGIVSDATVEQVG…	ERHIVTWSPEEDDILRKQISLQGTENWAIIASKFNDKSTRQCRRRWYTYLNSDFKRGGWSPEEDTLLCEAQRLFGNRWTEIAKVVSGRTDNAVKNRFTTLCKKRAKHEAMAK
MpFGMYB	Mapoly0001s0061	Marchantia polymorpha	MPSNAAPSPSGPLSPRAEAALSPEGPLLRESNAQPFFVLEGRTHRSAMTGGKNSLIELDTLGLGYALGHLLYCPSTEVLPTCLETQSGVNLSGSSEVSHSESGFERQSTLFHEEASNPQHPISLQNFQRRLSLTANFSSDYRDLHGERKSVFEIYRTVKGPRRGRKRDKCTFEQKFKLASDWQSPGIDKAETHFPSLVAEMDSEWGSELTKEGETQPVAKNPVELQPIEVASWWCEKRAKTNKHMDYQSNFGLHQAEWPNGEGSLKRPLVWKNLPEKKALSAEGASEAYKQSTTLGLDGRDSRNLDPALNTLEIVSRNKDGPNEGQAFASICSRAVEASPSTHFQTTDHDINNSSIGSLSLGTVDCQEGTQDLNGYWKHLQERRHLNSVERIERLPEFE…	NIIKGQWTPEEDRYLMELVERHGHQRWSLIATYLKGRIGKQCRERWHNHLRPDIKRDGWNTEEEEALVSAHNKLGNRWADIAKMIPGRTENAIKNHWNATMRRKDLRRKHRK
MpR2R3-MYB15	Mapoly0085s0092	Marchantia polymorpha	MAEDSPSCSATADLKSQRLHEQPQSPVFPIPVQACNFQLLHEEGPQFSACERRTEHYTAFTQTQGVRFSKAEDDGMEMNCQAGRLNPDTSPHARPNSMASNIQLHLPIDSMSQPVPASNPGTGMPTARYFPGSSHLVVVDGVGVQPQWGTDHPSLLSCWYEQPRLRPSTTFQHSIWQSHRTCQHAPAGTLVQHPHFHSNCWYPAFPLLNINHQSPLVIPNTNAAMTSSERVAPRLWGVSSPVYPVPAHGPGPVPSPRVPLASCPTPHKLSALFSPPRETNGSSVSYSSGLQQSAESAFGYVKHESQEATNVHGQATRGSSFPVIPSPPIQPFFPQIVAREQQLGAPSTEADHWEGKSIHARHHCHVENDDSSLGQSKSSAVCTTATSDRSAVNCFQDCP…	PCGKGHWGIADDRLLIKLVNTYGTRRWSLIATFMSNRLGKQCRERWVNHLQPNIKKEDWTHEEEQLLVRAHAAFGNKWSVIAKMLPGRTDNSIKNHWHAALRKKGRHGPFRP
MpR2R3-MYB19	Mapoly0318s0001	Marchantia polymorpha	MEGSSSLTLPKLPLRRCLEDISNSSEPNLPSAAFVDSPLDKKETMNYEQLSKVQRKKLETNCCEFTEPVRYSVTSPLAEGSQSNVKGYWIKEEDDKMLELVNTLGTKSWAAIASSLPGRNGKQCRERWFNHLDPQLKKEPWSEAEDIMLFWAHQRFGNRWADIAKIIPGRSENSIKNRWNTGLKKRAAALEDYSENWVNKNTFGELSSLSDNVAPTNLDASQDILVFNGQPNTHLQDSNATEDLLALNSEFGADEFDDMDVDDDNVPEFDMDVDDDIPPEFDVDVVDDCFPDFDDFCL	SNVKGYWIKEEDDKMLELVNTLGTKSWAAIASSLPGRNGKQCRERWFNHLDPQLKKEPWSEAEDIMLFWAHQRFGNRWADIAKIIPGRSENSIKNRWNTGLKKRAAALEDYS
MpR2R3-MYB18	Mapoly0123s0012	Marchantia polymorpha	MAGEDFPREEDSKQGYHAKMQALTCNDSIMLRAAGHTLQSCFSPETPALPDSPTDSHMSMDPPATFTEQEDEFLRELVKRHGTKKWHIISAKMHNKTPRECRKRWRTYLHMCMNKSSWSEEEDRLLIEGHNAYGNRWTEIAKMVPGRTDNAVKNRYNALCKKRSHRSSKAVSLGGMPVMETSDETDMLMKDMAKRAKKLKSRDEGLGLYIPSVNRSLGAKHNLSIEIPGDSDVLRAEGSRKPLTALNMSDSTSLQELRDAGDSNSPRDGQVDMDEVMGWLLARTPTPTCNGSGNSNSTVTSSASTSPSRPNEHIYSSDQGNHQVTSLLKDSCQKCTSFTSSTSHQLPDEDDEQ	MDPPATFTEQEDEFLRELVKRHGTKKWHIISAKMHNKTPRECRKRWRTYLHMCMNKSSWSEEEDRLLIEGHNAYGNRWTEIAKMVPGRTDNAVKNRYNALCKKRSHRSSKAV
MpR2R3-MYB12	Mapoly0056s0127	Marchantia polymorpha	MSSFTNFRSNSINIMDDWDLGDEISLSHLYFSAFREVEENPHSFSEYIAKICSPTRRKEKTEDSTACKPWISKKQKVEENELSSTAENYKATSNADMVHKELSNADMCNATTEGDLSHIQISSDSQKAQIQDLNPSREHSGESSLTSKRQKLRTADVDDGQPKTPKTPKTPENLKDEKMVVLDEMKKRKGKWKKIPAEFSPNLLDGRSLQDENTDAYHIQMAGPSVKTPLWSKKEDKQLGRLVALYGTNSWSIIASCFPGWTDKHCKDRWCEYLDPSIKKGPWTEEEDKILRVAHNHYGNKWTSISKLIPGRTDNAVKNRFYSAMKRRRRNASVRERARDREKAAWEEEMMKVLNSREMNSDENDSGRGVDPKDTVNEQPRQELLNNLPVDLVENSGQN…	SVKTPLWSKKEDKQLGRLVALYGTNSWSIIASCFPGWTDKHCKDRWCEYLDPSIKKGPWTEEEDKILRVAHNHYGNKWTSISKLIPGRTDNAVKNRFYSAMKRRRRNASVRE
MpR2R3-MYB3	Mapoly0007s0265	Marchantia polymorpha	MKPSGARRFDNNEVRRGRPLVVWSQEEDELLREQVRVYGIERWARVAEGLPGKTSRQCRRRWNMFLNVVSKRGGWTDEEDNLLLENHDRFGNRWTEIAKNLPGRTDNAVKNRYSVLCKKQTRDTERPLVGRYGDHGTDVHSGSIGGARTSEPSEETLKLWRNLERRVWLLNLNQQEPTSSLSDMNERLRDSFESDLQTCKDSLQCAQEAHNTCMTVEGSQVGPLYYYPEPLIEGGTQPSEGYLSAVYDVNSHSELLEGSLSGHPRAAAENSFLEQRIATDFSSIHQDRPSAENLEQVLAMYEEPSACDDSSSHNRRPLVESLQQSKRLKVVDASNELMGCQKPSTVSNVPWNLPNEEELPRSYFSQERAMSDLLTWWEERDITAMMSRAAYQGRDILRD…	GRPLVVWSQEEDELLREQVRVYGIERWARVAEGLPGKTSRQCRRRWNMFLNVVSKRGGWTDEEDNLLLENHDRFGNRWTEIAKNLPGRTDNAVKNRYSVLCKKQTRDTERPL
MpR2R3-MYB16	Mapoly0092s0005	Marchantia polymorpha	MSHGSLFFFGELNSMTGDNEISNHLYVLTPRSIHRPSKICASDPSTGSNLEKMEGSSLTLPKLPLRRCLQDISNSSEPNLPSAAVVDFPLDKKGKKQRVYQLRPRKPSTVWTTEDDETLQAAVEKFKGGNWKKIAASLPNRSDDQCLHRWQKVLRPTLVKGYWNKEEDDELLELVHKFGTKSWAAIARSLPGRTGKQCRESCVSKMVLIYMFPYLIFSAKYTIDGNFEVHV	RKPSTVWTTEDDETLQAAVEKFKGGNWKKIAASLPNRSDDQCLHRWQKVLRPTLVKGYWNKEEDDELLELVHKFGTKWAAIARSLPGRTGKQCRESCVSKMVLIYMFPYLIF
Phpat.006G085500	Phpat.006G085500	Physcomitrella patens	MLPGHEFSVTNDFFMDSRCNPGEQLTARAAYEKTRNEQRGDCLPSKRVFKRSSKGGPRRPHIIKGQWTPEEDRYLVELVERHGQQRWSLIATQLTGRIGKQCRERWHNHLRPDIKRDGWNTEEEEALVSAHNKLGNRWADIAKMIPGRTENAIKNHWNATMRRKDLRRKHRRVADGSSDGLEVVPRCTILRDYQQKVVAQGGGRKGRVFKSLPTVDDVDRFNKGNPDDTHSGTPESDSPQLTCGSPPGWTSNEVQLNSSGSMSVS	HIIKGQWTPEEDRYLVELVERHGQQRWSLIATQLTGRIGKQCRERWHNHLRPDIKRDGWNTEEEEALVSAHNKLGNRWADIAKMIPGRTENAIKNHWNATMRRKDLRRKHRR
Phpat.005G029700	Phpat.005G029700	Physcomitrella patens	MHGQQRWSLIATQLPGRIGKQCRERWHNHLRPDIKRDGWNTEEEEALVSAHNKLGNRWADIAKMIPGRTENAIKNHWNATMRRKDMRRKHRRVTDGSSDSLEVVPRCTILRDYQQKVVAQRGGRKGKVLKSLATIDNESRFNEGNRNDTQSRTSELGSPHLTCDSPSGWMSNETEKLSLPARFLEMSTTEPDHTIVDMKIRASDSQKECDRSRTTTHHAKGLAQDNPFSLARSVGFEASSANPTKSLVSIWGQGAGSYSRPPVTFWGGEQWEGAGSEVFYTEPAASDRVENDDAAVWVTQINVPDFDVTPRFSDAAPVYQSSDIRNLKVTDQTMTFQLGTLDQIVNGSSRSTSSPPPLLPDSLDVEAASSQSTQILQQGKSTFTNKDLSTQAYLPLNAT…	NIIKGQWSPEEDRYLVGLVEMHGQQRWSLIATQLPGRIGKQCRERWHNHLRPDIKRDGWNTEEEEALVSAHNKLGNRWADIAKMIPGRTENAIKNHWNATMRRKDMRRKHRR
Phpat.017G042400	Phpat.017G042400	Physcomitrella patens	MNSSSQRGPHRQNTIKGLWTIEEDRHLIELVKRYGQQRWTLIANYLSGRIGKQCRERWHNHLRPDIKKEGWSSEEEEYLVFVHNTLGNRWADIAKLIPGRTENAIKNHWNATMRRKDLRRKHRRPVGGSKCGPVEPVSRCTILRDYQQKVVAQAKRKGNTHETTSPSNPDHFELDQHKRLSKNTCPYNTQIAGNSDTNWNTEKSEYQRLVQIKEMRSEERKQLSYTICRGGEEGDPDFSNAPQGSVVLQHGRSGSVFNQDWRNCGQYENNGMYSTPPLWIPSFRGTEKSEGDSYISGGRWHVPRDDVTWSQMAADNSDAGLNQRKIDHHTVHCLSHCNPLQQRSSESHTRFDTQGSQLENEVLHSKIRGIKNVSVTLDPTSGVQMAPPAQSDCEYTDSS…	NTIKGLWTIEEDRHLIELVKRYGQQRWTLIANYLSGRIGKQCRERWHNHLRPDIKKEGWSSEEEEYLVFVHNTLGNRWADIAKLIPGRTENAIKNHWNATMRRKDLRRKHRR
Phpat.015G070800	Phpat.015G070800	Physcomitrella patens	MASDATSESEKKDETVANAQGEQSRKQPLDPDSYSPPCCAFRENHLPIHLQHLQYGQLDEAFFSHFPPAALNMLAWQWPSNLAFAAAAPCSMSKDMSASSNHENTLNPVFEYVNQLGAVCKQLPMHLDQAPQQQHHYLCQYPHFMQMPQGLEVHDMQNQNTTPCKGEQSNLAELQRSEVTPHLTNISSAVSTHSMPTNFLPGVSTFQPRVGNNLAGYSSCGDAGMRSSYPELLSKTANTQSHQGDVREENCSRKRKQAGSEQTQYKYSSQYAAVSPGQRLFHAPTSSGALIPQDSAHCIEDCLQHHCRVPCGSLMPAMSCLVNIDPIDSADHGAAQRNGLQPGVGLWSQVGASSVYSPRCLQCVPAPASTKVIHTPFLVSSASSTSPDVFNASRDFCSG…	PGMKGQWGAAEDRVLRKLVKQYGSRRWSLISTFMANRSGKQCRERWVNHLHPDIRKEGWTTEEEELLVHAHSTFGNRWSAIAKMLPGRTDNSIKNHWHATLRKKDRHGQLRP
Phpat.017G075300	Phpat.017G075300	Physcomitrella patens	MASSDLRLVRDNSRDTQQYLLNTQFLSNGCSGRVRLQDSMCDKPGPSSPLMSTALPLLANHIYGTISSPATLLDSPIQTELSTDPPTAFSEQEDDILRELVKRHGTKKWHIISSKMQKKTPRECRKRWRTYLHMCMNKSSWSAEEDHLLLQGHNAFGNRWTEIAKMVPGRTDNAVKNRYNALCTKRSHSTLKAGNGYNAASTGRIHHIEEAWNEANAYWHGHDSKRTKRRNQDDDEDDDGRRRRFFGAQ	TDPPTAFSEQEDDILRELVKRHGTKKWHIISSKMQKKTPRECRKRWRTYLHMCMNKSSWSAEEDHLLLQGHNAFGNRWTEIAKMVPGRTDNAVKNRYNALCTKRSHSTLKAG

## Sheet: data sorces
organisms	data sorces	URL	reference
Arabidopsis thaliana	TAIR10	http://www.arabidopsis.org	S2. C. Dubos et al., MYB transcription factors in Arabidopsis. Trends Plant Sci 15, 573-581 (2010).
Marchantia polymorpha	MarpolBase	http://marchantia.info/	S1. J. L. Bowman et al., Insights into Land Plant Evolution Garnered from the Marchantia polymorpha Genome. Cell 171, 287-304.e215 (2017).
Physcomitrella patens	Phytozome (Physcomitrella patens v3.0)	http://genome.jgi.doe.gov/pages/dynamicOrganismDownload.jsf?organism=PhytozomeV10	S6. S. A. Rensing et al., The Physcomitrella genome reveals evolutionary insights into the conquest of land by plants. Science 319, 64-69 (2008).
