# Supplementary material for: A cis‐acting bidirectional transcription switch controls sexual dimorphism in the liverwort
Source: EMBO J. 2019 Jan 4;38(6):e100240. doi: 10.15252/embj.2018100240 (PMC6418429; doi:10.15252/embj.2018100240)
Supplement: Supplementary file 11 — Source Data for Figure 6 [file EMBJ-38-e100240-s009.zip]

Archive with 2 entries (2 files):
- embj2018100240-sup-0010-SDataFig6D.xls
- embj2018100240-sup-0009-SDataFig6B.xls
