# Supplementary material for: A cis‐acting bidirectional transcription switch controls sexual dimorphism in the liverwort
Source: EMBO J. 2019 Jan 4;38(6):e100240. doi: 10.15252/embj.2018100240 (PMC6418429; doi:10.15252/embj.2018100240)
Supplement: Supplementary file 11 — Source Data for Figure 6 [file EMBJ-38-e100240-s009.zip › embj2018100240-sup-0010-SDataFig6D.xls]

## Sheet: Sheet1
Sample Name	Gene Name	Cq Mean	dCq		ddCq	exp ratio			average	sd	p value (Student's t test compared to WT [X], two-tiled, unpaired)
WT [X]_1	MpFGMYB	27.205	6.725	7.145	-0.42	1.33793		WT [X]	1.02845	0.296278
WT [X]_2	MpFGMYB	27.35	7.145		0	1		WT [Y]	0.0483963	0.00848593	0.000299543
WT [X]_3	MpFGMYB	27.5	7.565		0.42	0.747425		gMpFGMYB-S#1	4.80864	0.639924	0.00422817
WT [Y]_1	MpFGMYB	32.525	11.365		4.22	0.0536603		gMpFGMYB-S#2	1.03404	0.411936	0.922812
WT [Y]_2	MpFGMYB	32.425	11.385		4.24	0.0529216		gMpFGMYB-L#1	0.110211	0.0188372	0.000927881
WT [Y]_3	MpFGMYB	32.86	11.84		4.695	0.0386068		gMpFGMYB-L#2	0.480157	0.288849	0.188308
gMpFGMYB-S#1_1	MpFGMYB	25.985	4.74		-2.405	5.29636
gMpFGMYB-S#1_2	MpFGMYB	26.285	5.115		-2.03	4.08405
gMpFGMYB-S#1_3	MpFGMYB	25.79	4.81		-2.335	5.04551
gMpFGMYB-S#2_1	MpFGMYB	28.275	6.755		-0.39	1.31039
gMpFGMYB-S#2_2	MpFGMYB	28.43	6.845		-0.3	1.23114
gMpFGMYB-S#2_3	MpFGMYB	29.9	7.98		0.835	0.560583
gMpFGMYB-L#1_1	MpFGMYB	32.135	10.245		3.1	0.116629
gMpFGMYB-L#1_2	MpFGMYB	32.61	10.635		3.49	0.0890031
gMpFGMYB-L#1_3	MpFGMYB	32.13	10.145		3	0.125
gMpFGMYB-L#2_1	MpFGMYB	28.845	7.89		0.745	0.596668
gMpFGMYB-L#2_2	MpFGMYB	29.325	7.675		0.53	0.692555
gMpFGMYB-L#2_3	MpFGMYB	31.87	9.87		2.725	0.151249
WT [X]_1	MpEF1a	20.48
WT [X]_2	MpEF1a	20.205
WT [X]_3	MpEF1a	19.935
WT [Y]_1	MpEF1a	21.16
WT [Y]_2	MpEF1a	21.04
WT [Y]_3	MpEF1a	21.02
gMpFGMYB-S#1_1	MpEF1a	21.245
gMpFGMYB-S#1_2	MpEF1a	21.17
gMpFGMYB-S#1_3	MpEF1a	20.98
gMpFGMYB-S#2_1	MpEF1a	21.52
gMpFGMYB-S#2_2	MpEF1a	21.585
gMpFGMYB-S#2_3	MpEF1a	21.92
gMpFGMYB-L#1_1	MpEF1a	21.89
gMpFGMYB-L#1_2	MpEF1a	21.975
gMpFGMYB-L#1_3	MpEF1a	21.985
gMpFGMYB-L#2_1	MpEF1a	20.955
gMpFGMYB-L#2_2	MpEF1a	21.65
gMpFGMYB-L#2_3	MpEF1a	22
