# Supplementary material for: A cis‐acting bidirectional transcription switch controls sexual dimorphism in the liverwort
Source: EMBO J. 2019 Jan 4;38(6):e100240. doi: 10.15252/embj.2018100240 (PMC6418429; doi:10.15252/embj.2018100240)
Supplement: Supplementary file 11 — Source Data for Figure 6 [file EMBJ-38-e100240-s009.zip › embj2018100240-sup-0009-SDataFig6B.xls]

## Sheet: Sheet1
Target	Sample	Cq	dCq		ddCq	exp ratio			average	sd	p value (Student's t test compared to WT [Y], two-tiled, unpaired)
SUF	WT [Y]_1	33.9508	14.6759	13.3313	1.34463	0.393756		WT [Y]	1.10724	0.486786
SUF	WT [Y]_2	32.5855	13.581		0.249683	0.841081		sufge-30/EF:SUF#1	10.8561	3.64555	0.000158548
SUF	WT [Y]_3	32.6153	13.2768		-0.0544757	1.03848		sufge-30/EF:SUF#2	21.7025	5.50973	9.02523e-06
SUF	WT [Y]_4	31.735	13.2363		-0.0949575	1.06803		sufge-33/EF:SUF#1	6.85734	1.19538	0.000120553
SUF	WT [Y]_5	31.6154	12.6612		-0.670093	1.59118		sufge-33/EF:SUF#2	14.0444	0.169454	6.48672e-05
SUF	WT [Y]_6	31.6581	12.5565		-0.774782	1.71093
SUF	sufge-30/EF:SUF#1_1	28.297	9.44651		-3.88476	14.7716
SUF	sufge-30/EF:SUF#1_2	28.3281	9.97555		-3.35571	10.2369
SUF	sufge-30/EF:SUF#1_3	29.3975	10.4129		-2.91836	7.55985
SUF	sufge-30/EF:SUF#2_1	26.5913	8.57828		-4.75298	26.9644
SUF	sufge-30/EF:SUF#2_2	26.7131	8.86082		-4.47045	22.1687
SUF	sufge-30/EF:SUF#2_3	27.6156	9.33356		-3.9977	15.9745
SUF	sufge-33/EF:SUF#1_1	29.1056	10.5528		-2.77848	6.86131
SUF	sufge-33/EF:SUF#1_2	29.5705	10.8305		-2.5008	5.65997
SUF	sufge-33/EF:SUF#1_3	28.9594	10.3221		-3.00912	8.05073
SUF	sufge-33/EF:SUF#2_1	28.6823	9.53226		-3.79901	13.9193
SUF	sufge-33/EF:SUF#2_2	28.5086	9.49967		-3.8316	14.2373
SUF	sufge-33/EF:SUF#2_3	28.2198	9.52631		-3.80496	13.9767
MpEF1a	WT [Y]_1	19.2749
MpEF1a	WT [Y]_2	19.0046
MpEF1a	WT [Y]_3	19.3385
MpEF1a	WT [Y]_4	18.4987
MpEF1a	WT [Y]_5	18.9542
MpEF1a	WT [Y]_6	19.1017
MpEF1a	sufge-30/EF:SUF#1_1	18.8505
MpEF1a	sufge-30/EF:SUF#1_2	18.3526
MpEF1a	sufge-30/EF:SUF#1_3	18.9846
MpEF1a	sufge-30/EF:SUF#2_1	18.013
MpEF1a	sufge-30/EF:SUF#2_2	17.8522
MpEF1a	sufge-30/EF:SUF#2_3	18.282
MpEF1a	sufge-33/EF:SUF#1_1	18.5528
MpEF1a	sufge-33/EF:SUF#1_2	18.74
MpEF1a	sufge-33/EF:SUF#1_3	18.6372
MpEF1a	sufge-33/EF:SUF#2_1	19.15
MpEF1a	sufge-33/EF:SUF#2_2	19.0089
MpEF1a	sufge-33/EF:SUF#2_3	18.6935
